# Supplementary material for: An Intrinsically Transparent Polyamide Film with Superior Toughness and Great Optical Performance
Source: Polymers (Basel). 2024 Feb 22;16(5):599. doi: 10.3390/polym16050599 (PMC10935283; doi:10.3390/polym16050599)
Supplement: Supplementary file 1 [file polymers-16-00599-s001.zip]

Archive with 1 entries (1 files):
- polymers-2856974-supplementary.pdf
